# Supplementary material for: Cryptosporidium sciurinum n. sp. (Apicomplexa: Cryptosporidiidae) in Eurasian Red Squirrels (Sciurus vulgaris)
Source: Microorganisms. 2021 Sep 28;9(10):2050. doi: 10.3390/microorganisms9102050 (PMC8537388; doi:10.3390/microorganisms9102050)
Supplement: Supplementary file 1 [file microorganisms-09-02050-s001.zip]

Archive with 1 entries (1 files):
- microorganisms-1368313-supplementary.pdf
